# Supplementary material for: Volatile organic compounds shape belowground plant–fungi interactions
Source: Front Plant Sci. 2022 Dec 6;13:1046685. doi: 10.3389/fpls.2022.1046685 (PMC9763900; doi:10.3389/fpls.2022.1046685)
Supplement: Supplementary file 1 [file Table_1.xlsx]

## Sheet: Sheet1
Chemical compounds of plant root VOCs, collected during 2016-2022 yy.
Plant	Functional groups	VOC compounds	Molecular Formula	InChIKey	CAS	Properties	References
Barley	Aldehydes	(2E)-hex-2-enal	C6H10O	MBDOYVRWFFCFHM-SNAWJCMRSA-N	6728-26-3	not given	Delory et al., 2016a
Barley		(2E,6Z)-nona-2,6-dienal	C9H14O	HZYHMHHBBBSGHB-ODYTWBPASA-N	557-48-2	not given	Delory et al., 2016a
Barley		(E)-non-2-enal	C9H16O	BSAIUMLZVGUGKX-BQYQJAHWSA-N	18829-56-6	not given	Delory et al., 2016a
Cucumber line Xintaimici		2,6-Octadienal, 3,7-dimethyl-, (E)-	C10H16O	WTEVQBCEXWBHNA-JXMROGBWSA-N	141-27-5	not given	Xie at al., 2022
Cucumber line Xintaimici		1-Cyclohexene-1-carboxaldehyde, 4-(1-methylethenyl)-	C10H14O	RUMOYJJNUMEFDD-UHFFFAOYSA-N	2111-75-3	not given	Xie at al., 2022
Arabidopsis thaliana		Furfural	C5H4O2	HYBBIBNJHNGZAN-UHFFFAOYSA-N	98-01-1	not given	Schenkel et al., 2018
Arabidopsis thaliana		5-methyl-2-furancarboxaldehyde	C6H6O2	OUDFNZMQXZILJD-UHFFFAOYSA-N	620-02-0	not given	Schenkel et al., 2018
Arabidopsis thaliana		Octanal	C8H16O	NUJGJRNETVAIRJ-UHFFFAOYSA-N	124-13-0	not given	Schenkel et al., 2018
Arabidopsis thaliana, Cucumber line Xintaimici, Cucumis metuliferus CM3		Nonanal	C9H18O	GYHFUZHODSMOHU-UHFFFAOYSA-N	124-19-6	not given	Schenkel et al., 2018; Xie et al., 2022
Arabidopsis thaliana, Cucumber line Xintaimici, Cucumis metuliferus CM3		Decanal	C10H20O	KSMVZQYAVGTKIV-UHFFFAOYSA-N	112-31-2	not given	Schenkel et al., 2018; Gulati et al., 2020; Xie et al., 2022
Arabidopsis thaliana		Benzaldehyde	C7H6O	HUMNYLRZRPPJDN-UHFFFAOYSA-N	100-52-7	not given	Schenkel et al., 2018
Arabidopsis thaliana		Benzeneactealdehyde	C8H8O	DTUQWGWMVIHBKE-UHFFFAOYSA-N	122-78-1	not given	Schenkel et al., 2018
Cucumis metuliferus CM3		Butanal, 3-methyl-	C5H10O	YGHRJJRRZDOVPD-UHFFFAOYSA-N	590-86-3	not given	Xie at al., 2022
Cucumis metuliferus CM3		2-Isopropylidene-3-methylhexa-3,5-dienal	C10H14O	NIEPGDUXTWPJLS-RMKNXTFCSA-N	1000191-76-5	not given	Xie at al., 2022
Cucumber line Xintaimici, Cucumis metuliferus CM3		Pentadecanal-	C15H30O	XGQJZNCFDLXSIJ-UHFFFAOYSA-N	2765-11-9	not given	Xie at al., 2022
Cucumber line Xintaimici, Cucumis metuliferus CM3		Hexadecanal	C16H32O	NIOYUNMRJMEDGI-UHFFFAOYSA-N	629-80-1	not given	Xie at al., 2022
Cucumber line Xintaimici, Cucumis metuliferus CM3		cis,cis-7,10,-Hexadecadienal	C16H28O	WIWVOAOSGQCJSL-HZJYTTRNSA-N	56829-23-3	not given	Xie at al., 2022
Cucumber line Xintaimici, Cucumis metuliferus CM3		cis-9-Hexadecenal	C16H30O	QFPVVMKZTVQDTL-FPLPWBNLSA-N	56219-04-6	not given	Xie at al., 2022
Cucumber line Xintaimici, Cucumis metuliferus CM3		Heptadecanal	C17H34O	PIYDVAYKYBWPPY-UHFFFAOYSA-N	1000376-70-0	not given	Xie at al., 2022
Cucumber line Xintaimici, Cucumis metuliferus CM3		2-Dodecenal, (E)-	C12H22O	SSNZFFBDIMUILS-ZHACJKMWSA-N	20407-84-5	not given	Xie at al., 2022
Cucumber line Xintaimici, Cucumis metuliferus CM3		Tridecanal	C13H26O	BGEHHAVMRVXCGR-UHFFFAOYSA-N	10486-19-8	not given	Xie at al., 2022
Cucumber line Xintaimici, Cucumis metuliferus CM3		(E)-Tetradec-2-enal	C14H26O	WHOZNOZYMBRCBL-OUKQBFOZSA-N	51534-36-2	not given	Xie at al., 2022
Cucumber line Xintaimici, Cucumis metuliferus CM3		Tetradecanal	C14H28O	UHUFTBALEZWWIH-UHFFFAOYSA-N	124-25-4	not given	Xie at al., 2022
Cucumber line Xintaimici, Cucumis metuliferus CM3		2-Tridecenal, (E)-	C13H24O	VMUNAKQXJLHODT-VAWYXSNFSA-N	7069-41-2	not given	Xie at al., 2022
Cucumber line Xintaimici, Cucumis metuliferus CM3		Dodecanal	C12H24O	HFJRKMMYBMWEAD-UHFFFAOYSA-N	112-54-9	not given	Xie at al., 2022
Cucumber line Xintaimici, Cucumis metuliferus CM3		2-Undecenal	C11H20O	PANBRUWVURLWGY-MDZDMXLPSA-N	2463-77-6	not given	Xie at al., 2022
Cucumber line Xintaimici, Cucumis metuliferus CM3		Undecanal	C11H22O	KMPQYAYAQWNLME-UHFFFAOYSA-N	112-44-7	not given	Xie at al., 2022
Cucumber line Xintaimici, Cucumis metuliferus CM3		Formamide, N,N-dibutyl-	C9H19NO	NZMAJUHVSZBJHL-UHFFFAOYSA-N	761-65-9	not given	Xie at al., 2022
Cucumber line Xintaimici, Cucumis metuliferus CM3		Benzaldehyde, 4-methoxy-	C8H8O2	ZRSNZINYAWTAHE-UHFFFAOYSA-N	123-11-5	not given	Xie at al., 2022
Cucumber line Xintaimici, Cucumis metuliferus CM3		2,6-Nonadienal, (E,Z)-	C9H14O	HZYHMHHBBBSGHB-ODYTWBPASA-N	557-48-2	not given	Xie at al., 2022
Cucumber line Xintaimici, Cucumis metuliferus CM3		6-Nonenal, (Z)-	C9H16O	RTNPCOBSXBGDMO-ARJAWSKDSA-N	2277-19-2	not given	Xie at al., 2022
Cucumber line Xintaimici, Cucumis metuliferus CM3		2,4-Heptadienal, (E,E)-	C7H10O	SATICYYAWWYRAM-VNKDHWASSA-N	4313-03-5	not given	Xie at al., 2022
Cucumber line Xintaimici, Cucumis metuliferus CM3; Arabidopsis thaliana; poplar		Benzaldehyde	C7H6O	HUMNYLRZRPPJDN-UHFFFAOYSA-N	100-52-7	not given	Xie at al., 2022; Schenkel et al., 2018; Lackus et al., 2018
Cucumber line Xintaimici, Cucumis metuliferus CM3		Heptanal	C7H14O	FXHGMKSSBGDXIY-UHFFFAOYSA-N	111-71-7	not given	Xie at al., 2022
Cucumber line Xintaimici, Cucumis metuliferus CM3		2-Hexenal, (E)-	C6H10O	MBDOYVRWFFCFHM-SNAWJCMRSA-N	6728-26-3	not given	Xie at al., 2022
Cucumber line Xintaimici, Cucumis metuliferus CM3		2-Hexenal	C6H10O	MBDOYVRWFFCFHM-UHFFFAOYSA-N	505-57-7	not given	Xie at al., 2022
Cucumber line Xintaimici, Cucumis metuliferus CM3		Hexanal	C6H12O	JARKCYVAAOWBJS-UHFFFAOYSA-N	66-25-1	not given	Delory et al., 2016a; Xie at al., 2022
Cucumber line Xintaimici, Cucumis metuliferus CM3		2-Pentenal, (E)-	C5H8O	DTCCTIQRPGSLPT-ONEGZZNKSA-N	1576-87-0	not given	Xie at al., 2022
Cucumber line Xintaimici, Cucumis metuliferus CM3		Pentanal	C5H10O	HGBOYTHUEUWSSQ-UHFFFAOYSA-N	110-62-3	not given	Xie at al., 2022
Cucumber line Xintaimici, Cucumis metuliferus CM3		Acetaldehyde	C2H4O	IKHGUXGNUITLKF-UHFFFAOYSA-N	75-07-0	not given	Xie at al., 2022
Cucumber line Xintaimici, Cucumis metuliferus CM3		Methacrolein	C4H6O	STNJBCKSHOAVAJ-UHFFFAOYSA-N	78-85-3	not given	Xie at al., 2022
Cucumis metuliferus CM3	Ketones	2(3H)-Benzofuranone, 3a,4,5,7a-tetrahydro-3a,6-dimethyl-, cis-(.+-.)-	C10H14O2	NQWBFQXRASPNLB-UHFFFAOYSA-N	33722-72-4	not given	Xie at al., 2022
Cucumis metuliferus CM3		2-Pentadecanone, 6,10,14-trimethyl-	C18H36O	WHWDWIHXSPCOKZ-UHFFFAOYSA-N	502-69-2	not given	Xie at al., 2022
Cucumber line Xintaimici, Cucumis metuliferus CM3		trans-.beta.-Ionone	C13H20O	PSQYTAPXSHCGMF-BQYQJAHWSA-N	79-77-6	not given	Xie at al., 2022
Cucumber line Xintaimici, Cucumis metuliferus CM3		2,5-Cyclohexadiene-1,4-dione, 2,6-bis(1,1-dimethylethyl)-	C14H20O2	RDQSIADLBQFVMY-UHFFFAOYSA-N	719-22-2	not given	Xie at al., 2022
Cucumber line Xintaimici, Cucumis metuliferus CM3		5,9-Undecadien-2-one, 6,10-dimethyl-, (Z)-	C13H22O	HNZUNIKWNYHEJJ-XFXZXTDPSA-N	3879-26-3	not given	Xie at al., 2022
Cucumber line Xintaimici, Cucumis metuliferus CM3		Ethanone, 1-(4-hydroxy-3,5-dimethoxyphenyl)-	C10H12O4	OJOBTAOGJIWAGB-UHFFFAOYSA-N	2478-38-8	not given	Xie at al., 2022
Cucumber line Xintaimici, Cucumis metuliferus CM3		(R,S)-5-Ethyl-6-methyl-3E-hepten-2-one	C10H18O	BCYUENXUQILNAA-VOTSOKGWSA-N	57283-79-1	not given	Xie at al., 2022
Cucumber line Xintaimici, Cucumis metuliferus CM3		3,5-Octadien-2-one	C8H12O	LWRKMRFJEUFXIB-UHFFFAOYSA-N	38284-27-4	not given	Xie at al., 2022
Cucumber line Xintaimici, Cucumis metuliferus CM3		1-Penten-3-one	C5H8O	JLIDVCMBCGBIEY-UHFFFAOYSA-N	1629-58-9	not given	Xie at al., 2022
Arabidopsis thaliana; pepper		camphor	C10H16O	DSSYKIVIOFKYAU-UHFFFAOYSA-N	21368-68-3	not given	Schenkel et al., 2018; Kihika et al., 2017
Arabidopsis thaliana	Alcohols	2-ethylhexan-1-ol	C8H18O	YIWUKEYIRIRTPP-UHFFFAOYSA-N	104-76-7	not given	Schenkel et al., 2018
Cucumis metuliferus CM3		2-Propanol, 1,1,1-trichloro-	C3H5Cl3O	HCMBPASAOZIEDZ-UHFFFAOYSA-N	76-00-6	not given	Xie at al., 2022
Cucumis metuliferus CM3		2-Penten-1-ol, (Z)-	C5H10O	BTSIZIIPFNVMHF-ARJAWSKDSA-N	1576-95-0	attract and kill M. incognita	Xie at al., 2022
Cucumis metuliferus CM3		hexan-1-ol	C6H14O	ZSIAUFGUXNUGDI-UHFFFAOYSA-N	111-27-3	not given	Xie at al., 2022
Cucumber line Xintaimici; poplar		Benzyl alcohol	C7H8O	WVDDGKGOMKODPV-UHFFFAOYSA-N	100-51-6	not given	Xie at al., 2022; Lackus et al., 2018
Cucumber line Xintaimici		Bicyclo[3.1.1]hept-2-ene-2-methanol, 6,6-dimethyl-	C10H16O	RXBQNMWIQKOSCS-UHFFFAOYSA-N	515-00-4	not given	Xie at al., 2022
Cucumber line Xintaimici		Bicyclo[3.1.1]heptan-3-ol, 6,6-dimethyl-2-methylene-, [1S-(1.alpha.,3.alpha.,5.alpha.)]-	C10H16O	LCYXQUJDODZYIJ-HACHORDNSA-N	547-61-5	not given	Xie at al., 2022
Cucumber line Xintaimici		4,8-Decadien-3-ol, 5,9-dimethyl-	C12H22O	PQUSMVMWVMGVGN-UHFFFAOYSA-N	67845-54-9	not given	Xie at al., 2022
Cucumber line Xintaimici		2-Octyn-1-ol	C8H14O	TTWYFVOMGMBZCF-UHFFFAOYSA-N	20739-58-6	not given	Xie at al., 2022
Cucumber line Xintaimici		Bicyclo[2.2.1]heptane-2,5-diol, 1,7,7-trimethyl-, (2-endo,5-exo)-	C10H18O2	HLVIHBJQDKVEAL-LCFZEIEZSA-N	10359-41-8	not given	Xie at al., 2022
Cucumber line Xintaimici		Bicyclo[2.1.1]hexan-2-ol, 2-ethenyl-	C8H12O	YSGFFYIGUOYNID-UHFFFAOYSA-N	1000221-37-2	not given	Xie at al., 2022
Cucumber line Xintaimici		endo-Borneol	C10H18O	DTGKSKDOIYIVQL-CCNFQMFXSA-N	507-70-0	not given	Xie at al., 2022
Cucumber line Xintaimici		Cyclohexanol, 2,2-dimethyl-	C8H16O	BYBYZPFVXFPCND-UHFFFAOYSA-N	1193-46-0	not given	Xie at al., 2022
Cucumber line Xintaimici		11-Tridecyn-1-ol	C13H24O	QBYUWRZJJAYBJR-UHFFFAOYSA-N	33925-75-6	not given	Xie at al., 2022
Cucumber line Xintaimici, Cucumis metuliferus CM3		2-Pentadecyn-1-ol	C15H28O	PFHRFJSUAGQBFE-UHFFFAOYSA-N	2834-00-6	not given	Xie at al., 2022
Cucumber line Xintaimici, Cucumis metuliferus CM3		p-Mentha-1(7),8(10)-dien-9-ol	C10H16O	SDDQNZKSVASSFO-UHFFFAOYSA-N	29548-13-8	not given	Xie at al., 2022
Cucumber line Xintaimici, Cucumis metuliferus CM3		Neral	C10H16O	WTEVQBCEXWBHNA-YFHOEESVSA-N	106-26-3	not given	Xie at al., 2022
Cucumber line Xintaimici, Cucumis metuliferus CM3		alpha -Terpineol	C10H18O	WUOACPNHFRMFPN-SECBINFHSA-N	98-55-5	not given	Xie at al., 2022
Cucumber line Xintaimici, Cucumis metuliferus CM3		1-Ethynyl-1-cyclooctanol	C10H16O	DHAPUKCAOFQTIT-UHFFFAOYSA-N	55373-76-7	not given	Xie at al., 2022
Cucumber line Xintaimici, Cucumis metuliferus CM3		1-Hexanol, 2-ethyl-	C8H18O	YIWUKEYIRIRTPP-UHFFFAOYSA-N	104-76-7	not given	Xie at al., 2022
Cucumber line Xintaimici, Cucumis metuliferus CM3		Eucalyptol	C10H18O	WEEGYLXZBRQIMU-UHFFFAOYSA-N	470-82-6	not given	Xie at al., 2022
Cucumber line Xintaimici, Cucumis metuliferus CM3		4-Ethylcyclohexanol	C8H16O	RVTKUJWGFBADIN-UHFFFAOYSA-N	4534-74-1	not given	Xie at al., 2022
Cucumber line Xintaimici, Cucumis metuliferus CM3		4-Penten-1-ol, 3-methyl-	C6H12O	VTCQTYOGWYLVES-UHFFFAOYSA-N	51174-44-8	not given	Xie at al., 2022
Cucumber line Xintaimici, Cucumis metuliferus CM3		1-Butanol, 3-methyl-	C5H12O	PHTQWCKDNZKARW-UHFFFAOYSA-N	123-51-3	not given	Xie at al., 2022
Cucumber line Xintaimici, Cucumis metuliferus CM3		1-Penten-3-ol	C5H10O	VHVMXWZXFBOANQ-UHFFFAOYSA-N	616-25-1	not given	Xie at al., 2022
Cucumber line Xintaimici, Cucumis metuliferus CM3		4-Penten-1-ol	C5H10O	LQAVWYMTUMSFBE-UHFFFAOYSA-N	821-09-0	not given	Xie at al., 2022
Achillea collina		sterols	C17H28O	FPXSXMFOYWRHDX-UHFFFAOYSA-N		not given	Kindlovits et al., 2018
Tomato	Organic acid	formic acid	CH2O2	BDAGIHXWWSANSR-UHFFFAOYSA-N	64-18-6	not given	Gulati et al., 2020
Arabidopsis thaliana		1-methyl ester dodecanoic acid	C13H26O2	UQDUPQYQJKYHQI-UHFFFAOYSA-N	111-82-0	not given	Schenkel et al., 2018
Cucumber line Xintaimici, Cucumis metuliferus CM3		Hexadecanoic acid, methyl ester	C17H34O2	FLIACVVOZYBSBS-UHFFFAOYSA-N	112-39-0	not given	Xie at al., 2022
Cucumber line Xintaimici, Cucumis metuliferus CM3	Esters	1,2-Benzenedicarboxylic acid, bis(2-methylpropyl) ester	C16H22O4	MGWAVDBGNNKXQV-UHFFFAOYSA-N	84-69-5	not given	Xie at al., 2022
Cucumber line Xintaimici, Cucumis metuliferus CM3		Propanoic acid, 2-methyl-, 3-hydroxy-2,2,4-trimethylpentyl ester	C12H24O3	DAFHKNAQFPVRKR-UHFFFAOYSA-N	77-68-9	not given	Xie at al., 2022
Cucumber line Xintaimici, Cucumis metuliferus CM3		2,2,4-Trimethyl-1,3-pentanediol diisobutyrate	C16H30O4	OMVSWZDEEGIJJI-UHFFFAOYSA-N	6846-50-0	not given	Xie at al., 2022
Cucumber line Xintaimici; pepper; tomato		Methyl salicylate	C8H8O3	OSWPMRLSEDHDFF-UHFFFAOYSA-N	119-36-8	attract second-stage larvae (J2) of M. incognita	Xie at al., 2022; Murungi et at., 2018; Kihika et al., 2017
Cucumis metuliferus CM3		11-Dodecyn-1-ol acetate	C14H24O2	ANBOMSJGDBBKMR-UHFFFAOYSA-N	53596-78-4	undetected	Xie at al., 2022
Carex arenaria		γ-capro	not given	not given	not given	attract benefit bacteria from bulk soil	Schulz-Bohm et al., 2017
Carex arenaria		γ-deca	not given	not given	not given		Schulz-Bohm et al., 2017
Carex arenaria		γ-nonalactone	C9H16O2	OALYTRUKMRCXNH-UHFFFAOYSA-N	104-61-0		Schulz-Bohm et al., 2017
Achillea collina		Neryl esters	C12H20O2	HIGQPQRQIQDZMP-FLIBITNWSA-N	141-12-8	not given	Kindlovits et al., 2018
Tomato	Aromatic compounds	Benzothiazol	C7H5NS	IOJUPLGTWVMSFF-UHFFFAOYSA-N	95-16-9	antifungal activity	Gulati et al., 2020
Cucumber line Xintaimici, Cucumis metuliferus CM3		Dibutyl phthalate	C16H22O4	DOIRQSBPFJWKBE-UHFFFAOYSA-N	84-74-2		Xie at al., 2022
Cucumis metuliferus CM3		Creosol	C8H10O2	PETRWTHZSKVLRE-UHFFFAOYSA-N	93-51-6	attract and kill M. incognita	Xie at al., 2022
Poplar		salicylaldehyde	C7H6O2	SMQUZDBALVYZAC-UHFFFAOYSA-N	90-02-8	play a role as a nematicide	Lackus et al., 2018
Cucumber line Xintaimici		Benzene, 1-ethenyl-4-methoxy-	C9H10O	UAJRSHJHFRVGMG-UHFFFAOYSA-N	637-69-4	not given	Xie at al., 2022
Cucumis metuliferus CM3		Benzene, (methoxymethyl)-	C8H10O	GQKZBCPTCWJTAS-UHFFFAOYSA-N	538-86-3	repel M. incognita	Xie at al., 2022
Carex arenaria		Benzofuran	C8H6O	IANQTJSKSUMEQM-UHFFFAOYSA-N	25086-73-1	antifungal activity	Schulz-Bohm et al., 2017
Pepper		Thymol	C10H14O	MGSRCZKZVOBKFT-UHFFFAOYSA-N	89-83-8	repel root-knot, cyst, and stubby root nematodes	Kihika et al., 2017
Centaurea stoebe; tomato	Terpenes	(E)‐β‐caryophyllene	C15H24	NPNUFJAVOOONJE-IOMPXFEGSA-N	87-44-5	effect on the germination and growth of different sympatric neighbours	Gfeller et al., 2019; Gulati et al., 2020
Centaurea stoebe; tomato		daucadiene	C15H24	CSLLMNDHZGLWRB-ZRNAQANOSA-N	not given		Gfeller et al., 2019; Gulati et al., 2020
Centaurea stoebe; tomato		(E)‐α‐bergamotene	C15H24	YMBFCQPIMVLNIU-GRKKQISMSA-N	not given		Gfeller et al., 2019; Gulati et al., 2020
Centaurea stoebe; tomato		humulene	C15H24	FAMPSKZZVDUYOS-HRGUGZIWSA-N	6753-98-6		Gfeller et al., 2019; Gulati et al., 2020
Centaurea stoebe; tomato		(E)‐β‐farnesene	C15H24	JSNRRGGBADWTMC-NTCAYCPXSA-N			Gfeller et al., 2019; Gulati et al., 2020
Centaurea stoebe; tomato		petasitene 1–3	C15H24	ZGKPBXWQOYDEMA-UHFFFAOYSA-N	443124-67-2		Gfeller et al., 2019; Gulati et al., 2020
Centaurea stoebe; tomato; spinach; pepper; poplar		α‐pinene	C10H16	GRWFGVWFFZKLTI-UHFFFAOYSA-N	80-56-8		Gfeller et al., 2019; Gulati et al., 2020; Murungi et at., 2018; Lackus et al., 2018; Kihika et al., 2017
Centaurea stoebe; tomato		β‐myrcene	C10H16	UAHWPYUMFXYFJY-UHFFFAOYSA-N	123-35-3		Gfeller et al., 2019; Gulati et al., 2020
Achillea collina		β-sesquiphellandrene	C15H24	PHWISBHSBNDZDX-YSSOQSIOSA-N	20307-83-9	not given	Kindlovits et al., 2018
Achillea collina		albene	C12H18	HKLBEHRJWPWLOB-UHFFFAOYSA-N	38451-64-8	not given	Kindlovits et al., 2018
Achillea collina; poplar		β –pinene	C10H16	WTARULDDTDQWMU-UHFFFAOYSA-N	127-91-3	not given	Kindlovits et al., 2018; Lackus et al., 2018
Tomato; Pepper		p-cymene	C10H14	HFPZCAJZSCWRBC-UHFFFAOYSA-N	99-87-6	attract second-stage larvae (J2) of M. incognita	Gulati et al., 2020; Kihika et al., 2017
Tomato		3-carene	C10H16	BQOFWKZOCNGFEC-DTWKUNHWSA-N	13466-78-9	not given	Gulati et al., 2020
Tomato		δ-3-carene	C10H16	BQOFWKZOCNGFEC-DTWKUNHWSA-N	13466-78-9	not given	Murungi et at., 2018
Tomato		Sabinene	C10H16	NDVASEGYNIMXJL-UHFFFAOYSA-N	3387-41-5	attract second-stage larvae (J2) of M. incognita	Murungi et at., 2018
Tomato, spinach, poplar		Camphene	C10H16	CRPUJAZIXJMDBK-UHFFFAOYSA-N	79-92-5	not given	Murungi et at., 2018; Lackus et al., 2018
Tomato, spinach		Myrcene	C10H16	UAHWPYUMFXYFJY-UHFFFAOYSA-N	123-35-3	not given	Murungi et at., 2018
Tomato, spinach; pepper		β-ocimene	C10H16	IHPKGUQCSIINRJ-UHFFFAOYSA-N	13877-91-3	not given	Murungi et at., 2018; Kihika et al., 2017
Tomato, spinach		α-cedrene	C15H24	IRAQOCYXUMOFCW-YKURLNKLSA-N	11028-42-5	not given	Murungi et at., 2018
Tomato, spinach		β-cedrene	C15H24	DYLPEFGBWGEFBB-OSFYFWSMSA-N	546-28-1	not given	Murungi et at., 2018
Tomato, spinach; pepper		limonene	C10H16	XMGQYMWWDOXHJM-UHFFFAOYSA-N	138-86-3	attract second-stage larvae (J2) of M. incognita	Murungi et at., 2018; Kihika et al., 2017
Cucumber line Xintaimici, Cucumis metuliferus CM3; Pepper;		D-limonene	C10H16	XMGQYMWWDOXHJM-SNVBAGLBSA-N	5989-27-5	not given	Xie at al., 2022; Kihika et al., 2017;
Pepper		γ - Himachalene	C15H24	PUWNTRHCKNHSAT-UHFFFAOYSA-N	53111-25-4	not given	Kihika et al., 2017
Pepper		Allo-aromadendrene	C15H24	ITYNGVSTWVVPIC-OOAQSJESSA-N	25246-27-9	not given	Kihika et al., 2017
Pepper		Alpha-Muurolene	C15H24	QMAYBMKBYCGXDH-ZNMIVQPWSA-N	31983-22-9	not given	Kihika et al., 2017
Pepper		4,5-Di-epi-aristolochene	C15H24	YONHOSLUBQJXPR-JHIQODARSA-N		not given	Kihika et al., 2017
Pepper		γ - Gurjunene	C15H24	DUYRYUZIBGFLDD-UHFFFAOYSA-N	22567-17-5	not given	Kihika et al., 2017
Poplar		1,8- cineole	C10H18O	WEEGYLXZBRQIMU-UHFFFAOYSA-N	470-82-6		Lackus et al., 2018
Tomato, spinach	Pyrazines	2-isopropyl-3-methoxypyrazine	C8H12N2O	NTOPKICPEQUPPH-UHFFFAOYSA-N	25773-40-4	attract second-stage larvae (J2) of M. incognita	Murungi et at., 2018
Tomato, spinach; pepper; pepper		2-(methoxy)-3-(1-methylpropyl)pyrazine	C9H14N2O	QMQDJVIJVPEQHE-UHFFFAOYSA-N	24168-70-5	attract second-stage larvae (J2) of M. incognita	Murungi et at., 2018; Kihika et al., 2017
Cucumis metuliferus CM3	Alkynes	1-Nonyne	C9H16	OSSQSXOTMIGBCF-UHFFFAOYSA-N	3452-09-3	might have ability of improvement plant resistance to M. incognita	Xie at al., 2022
Cucumis metuliferus CM3		1-Octadecyne	C18H34	IYDNQWWOZQLMRH-UHFFFAOYSA-N	629-89-0	not given	Xie at al., 2022
Cucumber line Xintaimici, Cucumis metuliferus CM3		9-Eicosyne	C20H38	ARULVMGJDAAVBD-UHFFFAOYSA-N	71899-38-2	not given	Xie at al., 2022
Cucumis metuliferus CM3		4-Tetradecyne	C14H26	QWZXVDGVISCHQH-UHFFFAOYSA-N	60212-33-1	not given	Xie at al., 2022
Cucumis metuliferus CM3	Other hydrocarbones	Cyclohexene, 2,4-dimethyl-1-(1-methylethenyl)-	C11H18	DJNBXADZJNAMQR-UHFFFAOYSA-N	56763-60-1	not given	Xie at al., 2022
Cucumis metuliferus CM3		Cyclooctene, 3-(1-methylethenyl)-	C11H18	MZCVHZHOSLNLTO-VURMDHGXSA-N	61233-78-1	not given	Xie at al., 2022
Cucumis metuliferus CM3		Trans-β-ocimene	C10H16	IHPKGUQCSIINRJ-CSKARUKUSA-N	3779-61-1	not given	Xie at al., 2022
Cucumber line Xintaimici, Cucumis metuliferus CM3		1,1'-Biphenyl, 3,4-diethyl-	C16H18	ZTLWBQOFTIFRHI-UHFFFAOYSA-N	61141-66-0	not given	Xie at al., 2022
Cucumber line Xintaimici, Cucumis metuliferus CM3		(S,1Z,6Z)-8-Isopropyl-1-methyl-5-methylenecyclodeca-1,6-diene	C15H24	GAIBLDCXCZKKJE-ACWLMNNXSA-N	317819-80-0	not given	Xie at al., 2022
Cucumber line Xintaimici, Cucumis metuliferus CM3		3-Undecen-5-yne, (Z)-	C11H18	RVNPFAOWVMGBBF-ALCCZGGFSA-N	74744-27-7	not given	Xie at al., 2022
Cucumber line Xintaimici, Cucumis metuliferus CM3		exo-7-(trans-1-Propenyl)bicyclo[4.2.0]oct-1(2)-ene	C11H16		107983-42-6	not given	Xie at al., 2022
Cucumber line Xintaimici, Cucumis metuliferus CM3		p-Xylene	C8H10	URLKBWYHVLBVBO-UHFFFAOYSA-N	106-42-3	attractant to natural enemies of herbivorous insects	Xie at al., 2022; Li et al., 2022
Cucumber line Xintaimici, Cucumis metuliferus CM3		Cyclohexane, 2-ethenyl-1,1-dimethyl-3-methylene-	C11H18	YRBXRKRLOGXJAN-UHFFFAOYSA-N	95452-08-7	not given	Xie at al., 2022
Cucumber line Xintaimici, Cucumis metuliferus CM3	Alkenes	1-Tetradecene	C14H28	HFDVRLIODXPAHB-UHFFFAOYSA-N	1120-36-1	not given	Xie at al., 2022
Cucumber line Xintaimici, Cucumis metuliferus CM3		Cyclohexane, 1,1,3-trimethyl-2-(3-methylpentyl)-	C15H30	UDBAOHWDISNFAQ-UHFFFAOYSA-N	54965-05-8	not given	Xie at al., 2022
Cucumber line Xintaimici, Cucumis metuliferus CM3	Alkanes	Hexane, 2,3,4-trimethyl-	C9H20	RUTNOQHQISEBGT-UHFFFAOYSA-N	921-47-1	not given	Xie at al., 2022
Cucumber line Xintaimici, Cucumis metuliferus CM3, pepper		Tetradecane	C14H30	BGHCVCJVXZWKCC-UHFFFAOYSA-N	629-59-4	not given	Xie at al., 2022; Kihika et al., 2017
Tomato		n-alkanes	(CH4)n	−	−	not given	Gulati et al., 2020
Cucumber line Xintaimici, Tomato, spinach; pepper		Tridecane	C13H28	IIYFAKIEWZDVMP-UHFFFAOYSA-N	629-50-5	attract second-stage larvae (J2) of M. incognita	Murungi et at., 2018; Xie at al., 2022; Kihika et al., 2017
Pepper		Decane	C10H22	DIOQZVSQGTUSAI-UHFFFAOYSA-N	124-18-5	not given	Kihika et al., 2017
Pepper		Undecane	C11H24	RSJKGSCJYJTIGS-UHFFFAOYSA-N	1120-21-4	not given	Kihika et al., 2017
Pepper		Dodecane	C12H26	SNRUBQQJIBEYMU-UHFFFAOYSA-N	112-40-3	not given	Kihika et al., 2017
Cucumber line Xintaimici, Cucumis metuliferus CM3	Unidentify groups	7-Oxabicyclo[4.1.0]heptane, 3-oxiranyl-	C8H12O2	AVROMNDRDNRBOK-UHFFFAOYSA-N	106-87-6	not given	Xie at al., 2022
Cucumber line Xintaimici, Cucumis metuliferus CM3		Oxime-, methoxy-phenyl	C8H9NO2	HUYDCTLGGLCUTE-HJWRWDBZSA-N	1000222-86-6	not given	Xie at al., 2022
Cucumber line Xintaimici, Cucumis metuliferus CM3		Borane, compd. with dimethylamine (1:1)	C2H10BN	RUOMFVPJBOADHA-UHFFFAOYSA-N	74-94-2	not given	Xie at al., 2022
Tomato	Sulfur compounds	dimethyl trisulfide	C2H6S3	YWHLKYXPLRWGSE-UHFFFAOYSA-N	3658-80-8	antifungal activity	Gulati et al., 2020
Cucumber line Xintaimici, Cucumis metuliferus CM3	Nitrogen compounds	Cyclohexene, 1-(2-nitro-2-propenyl)-	C9H13NO2	QOKFSIOIZAOVBW-UHFFFAOYSA-N	80255-20-5	not given	Xie at al., 2022
Tomato; Carex arenaria		Benzonitrile	C6H5(CN)	JFDZBHWFFUWGJE-UHFFFAOYSA-N	100-47-0	antifungal activity	Gulati et al., 2020; Schulz-Bohm et al., 2017
Cucumber line Xintaimici, Cucumis metuliferus CM3	Chloro compounds	Hexane, 1-chloro-5-methyl-	C7H15Cl	YESHSLGUAPTMLI-UHFFFAOYSA-N	33240-56-1	not given	Xie at al., 2022
Tomato		beclomethasone dipropionate	C28H37ClO7	KUVIULQEHSCUHY-XYWKZLDCSA-N	5534_09_8	not given	Gulati et al., 2020
